# Supplementary material for: Drivers of associations between daytime-nighttime compound temperature extremes and mortality in China
Source: Commun Med (Lond). 2024 Jun 27;4:125. doi: 10.1038/s43856-024-00557-0 (PMC11211425; doi:10.1038/s43856-024-00557-0)
Supplement: Supplementary file 4 — Supplementary Data 1 [file 43856_2024_557_MOESM4_ESM.xlsx]

## Sheet: Sheet1
DSP code	DSP site name	Provine	Region	Heat wave					Cold spell
				Day	Percentile (%)	Minimum temperature (oC)	Maximum temperature(oC)		Day	Percentile (%)	Minimum temperature (oC)	Maximum temperature(oC)
110101	Dongcheng District	Beijing	North	2	0.825	22	32.4		3	0.225	-10	0.7
110112	Tongzhou District	Beijing	North	2	0.825	22.3	32.3		3	0.225	-9.5	0.8
120106	Hongqiao district	Tianjin	North	3	0.95	25.2	34.5		3	0.15	-8.9	0
120225	Ji County	Tianjin	North	3	0.95	24	34.2		3	0.15	-11	-1
130205	Kaiping District	Hebei	North	3	0.75	21.4	30.4		3	0.05	-14	-3.2
130227	Qianxi County	Hebei	North	3	0.75	20	30.7		3	0.05	-17	-4.3
130302	Haigang District	Hebei	North	3	0.75	20	29.1		3	0.05	-17	-4.9
130427	Ci County	Hebei	North	3	0.75	21.6	32.2		3	0.05	-10	-0.6
130481	Wuan City	Hebei	North	3	0.75	21.5	32.1		3	0.05	-10	-0.9
130702	Qiaodong District	Hebei	North	3	0.75	17.2	29.2		3	0.05	-20	-9.1
130721	Xuanhua County	Hebei	North	3	0.75	18.1	30.1		3	0.05	-18	-7.7
130826	Fengning Manchu Zizhi County	Hebei	North	3	0.75	16.3	29.1		3	0.05	-21	-10.3
140107	Xinghualing District	Shanxi	North	3	0.8	18.2	30		2	0.25	-11	0.5
140321	Pingding County	Shanxi	North	3	0.8	20.8	31.4		2	0.25	-8	1.2
140427	Huguan County	Shanxi	North	3	0.8	19.2	30.8		2	0.25	-8.8	2.4
140602	Shuocheng District	Shanxi	North	3	0.8	17.2	29.9		2	0.25	-15	-1.1
140826	Jiang County	Shanxi	North	3	0.8	21.4	32.7		2	0.25	-5.8	4.3
141124	Lin County	Shanxi	North	3	0.8	18.5	31		2	0.25	-12	0
150103	Huimin District	Inner Mongolia	North	3	0.875	16.5	29.7		3	0.2	-19	-7
150423	Bairin Youqi	Inner Mongolia	North	3	0.875	18.4	31.6		3	0.2	-20	-8.5
150523	Kailu County	Inner Mongolia	North	3	0.875	20.4	32.2		3	0.2	-19	-7.9
150802	Linhe District	Inner Mongolia	North	3	0.875	18.9	32.2		3	0.2	-16	-4.7
152524	Sonid Youqi	Inner Mongolia	North	3	0.875	18	31.3		3	0.2	-23	-11.8
210113	Shenbei New District	Liaoning	North	3	0.775	19.8	29.6		2	0.075	-22	-10.8
210204	Shahekou District	Liaoning	North	3	0.775	21	27.5		2	0.075	-12	-4.6
210311	Qianshan District	Liaoning	North	3	0.775	21.5	30.1		2	0.075	-16	-8.6
210682	Fengcheng City	Liaoning	North	3	0.775	19.8	28.7		2	0.075	-20	-8.4
210921	Fuxin Mongolia Zizhi County	Liaoning	North	3	0.775	19.5	29.8		2	0.075	-20	-8.7
211021	Liaoyang County	Liaoning	North	3	0.775	20.6	29.7		2	0.075	-19	-9.2
220102	Nanguan District	Jilin	North	2	0.9	20.5	30.1		3	0.175	-22	-11.4
220183	Dehui City	Jilin	North	2	0.9	20.2	30.3		3	0.175	-25	-14.1
220211	Fengman District	Jilin	North	2	0.9	19.7	29.9		3	0.175	-24	-11.7
220582	Ji'an City	Jilin	North	2	0.9	20.4	30.3		3	0.175	-20	-7.3
222405	Longjing City	Jilin	North	2	0.9	18.8	30		3	0.175	-20	-8.6
230103	Nangang District	Heilongjiang	North	3	0.925	21.2	31.1		2	0.175	-23	-13.3
230208	Meiris Daur District	Heilongjiang	North	3	0.925	20.6	30.9		2	0.175	-25	-14.7
230223	Yi'an County	Heilongjiang	North	3	0.925	19.9	30.4		2	0.175	-26	-16.4
230305	Lishu District	Heilongjiang	North	3	0.925	19.7	30.6		2	0.175	-21	-12.3
230523	Baoqing County	Heilongjiang	North	3	0.925	20	30.6		2	0.175	-23	-13.5
230606	Datong Distrcit	Heilongjiang	North	3	0.925	21	31		2	0.175	-24	-13.5
230826	Huachuan County	Heilongjiang	North	3	0.925	19.6	30.5		2	0.175	-25	-14.5
310101	Huangpu District	Shanghai	East	3	0.925	28.1	35.8		2	0.175	0.1	6.5
310117	Songjiang District	Shanghai	East	3	0.925	28	35.8		2	0.175	0.1	6.5
320111	Pukou District	Jiangsu	East	3	0.9	26.7	35		2	0.175	-1.7	5.5
320303	Yunlong District	Jiangsu	East	3	0.9	25.9	34.2		2	0.175	-4	4.2
320506	Wuzhong District	Jiangsu	East	3	0.9	27.6	35.4		2	0.175	-0.4	5.9
320582	Zhangjiagang City	Jiangsu	East	3	0.9	26.7	34.9		2	0.175	-1.5	5.7
320831	Jinhu County	Jiangsu	East	3	0.9	26.2	34.2		2	0.175	-2.8	4.9
320921	Xiangshui County	Jiangsu	East	3	0.9	25.6	33.4		2	0.175	-4.5	3.9
330103	Xiacheng District	Zhejiang	East	2	0.95	27.8	37.6		2	0.15	-0.3	6.1
330283	Fenghua City	Zhejiang	East	2	0.95	27.7	37.1		2	0.15	0.4	6.9
330483	Tongxiang City	Zhejiang	East	2	0.95	28.2	37		2	0.15	-0.8	5.7
330523	Anji County	Zhejiang	East	2	0.95	27.5	37.3		2	0.15	-1.4	5.6
330702	Wucheng District	Zhejiang	East	2	0.95	28	38.1		2	0.15	0.8	6.8
331123	Suichang County	Zhejiang	East	2	0.95	26.6	37.9		2	0.15	1	7.6
340181	Chaohu City	Anhui	East	2	0.95	27.8	36.1		3	0.2	-1	5.9
340504	Yushan District	Anhui	East	2	0.95	28.2	36.6		3	0.2	-1.2	5.8
340803	Daguan District	Anhui	East	2	0.95	27.5	36.1		3	0.2	-0.3	6.3
341181	Tianchang City	Anhui	East	2	0.95	27.4	35.7		3	0.2	-1.9	5.6
341622	Mengcheng County	Anhui	East	2	0.95	27.9	36.7		3	0.2	-2.8	5
341823	Jing County	Anhui	East	2	0.95	25.9	35.7		3	0.2	-1.6	5.8
350402	Meilie District	Fujian	South	3	0.85	24	35.3		2	0.1	1.6	9.2
350521	Hui'an County	Fujian	South	3	0.85	25.3	33		2	0.1	5.9	11.6
350783	Jian'ou City	Fujian	South	3	0.85	24	35.1		2	0.1	0.8	8.3
350822	Yongaing County	Fujian	South	3	0.85	24.4	35		2	0.1	4.6	12.6
350902	Jiaocheng District	Fujian	South	3	0.85	25	33.8		2	0.1	2.8	8.8
360102	Donghu District	Jiangxi	South	2	0.8	25.9	34.3		3	0.125	-0.1	5.7
360423	Wuning County	Jiangxi	South	2	0.8	25.5	34.7		3	0.125	-0.5	5.7
360702	Zhanggong District	Jiangxi	South	2	0.8	25.4	35.3		3	0.125	1.8	7.7
360727	Longnan County	Jiangxi	South	2	0.8	24.9	34.9		3	0.125	3.4	9.7
360923	Shanggao County	Jiangxi	South	2	0.8	25.9	35.3		3	0.125	0.2	6.4
370203	Shibei District	Shandong	East	2	0.925	24.5	30.5		2	0.25	-3.2	3.4
370213	Licang District	Shandong	East	2	0.925	24.4	30.6		2	0.25	-3.5	3.3
370323	Yiyuan County	Shandong	East	2	0.925	23.9	33		2	0.25	-5.9	3
370403	Xuecheng District	Shandong	East	2	0.925	25.2	33.8		2	0.25	-3.9	4.8
370602	Zhifu District	Shandong	East	2	0.925	23.6	31.2		2	0.25	-4.4	1.9
370684	Penglai City	Shandong	East	2	0.925	23.5	30.7		2	0.25	-4	1.9
370785	Gaomi City	Shandong	East	2	0.925	24.5	32.4		2	0.25	-5.1	3.1
371202	Laicheng District	Shandong	East	2	0.925	23.6	32.6		2	0.25	-5.7	2.5
371327	Junan County	Shandong	East	2	0.925	25	32.4		2	0.25	-4	4.2
410102	Zhongyuan District	Henan	North	3	0.8	23.3	32.7		3	0.25	-3.2	4.7
410306	Jilu District	Henan	North	3	0.8	21.7	31.8		3	0.25	-4.4	4
410323	Xin'an County	Henan	North	3	0.8	21.9	32.3		3	0.25	-4.1	4.2
410526	Hua County	Henan	North	3	0.8	23	32.7		3	0.25	-4.7	4.4
410782	Hui County	Henan	North	3	0.8	22.3	32.5		3	0.25	-5.1	4
411328	Tanghe County	Henan	North	3	0.8	24.5	33.5		3	0.25	-1.1	6.7
411422	Sui County	Henan	North	3	0.8	23.9	33.1		3	0.25	-2.9	5.3
411502	Shihe District	Henan	North	3	0.8	24.8	33.3		3	0.25	-0.9	6.3
420102	Jiang'an District	Hubei	South	3	0.825	26.3	34.8		2	0.2	-0.1	7.2
420202	Huangshigang District	Hubei	South	3	0.825	26.3	35.3		2	0.2	0.8	7.2
420503	Wujiagang District	Hubei	South	3	0.825	24.9	34.5		2	0.2	1.5	7.8
420625	Gucheng County	Hubei	South	3	0.825	24.8	34.1		2	0.2	-1.1	6.6
420923	Yunmeng County	Hubei	South	3	0.825	26	34.7		2	0.2	-0.8	6.6
429006	Tianmen City	Hubei	South	3	0.825	26.2	34.5		2	0.2	0	7.1
430103	Tianxin District	Hunan	South	2	0.75	26	34.6		2	0.225	2.1	7.7
430181	Liuyang City	Hunan	South	2	0.75	25.3	34.8		2	0.225	1.7	8.2
430626	Pingjiang County	Hunan	South	2	0.75	25.4	34.6		2	0.225	1.7	8
430702	Wuling District	Hunan	South	2	0.75	25.9	34.2		2	0.225	2.4	7.6
431003	Suxian District	Hunan	South	2	0.75	24.9	33.9		2	0.225	2.8	8.5
431281	Hongjiang City	Hunan	South	2	0.75	24.5	34		2	0.225	2.3	7.2
433123	Fenghuang County	Hunan	South	2	0.75	24.4	34.4		2	0.225	2.5	7.7
440104	Yuexiu District	Guangdong	South	3	0.95	27.7	36		2	0.15	7.7	15.2
440282	Nanxiong City	Guangdong	South	3	0.95	26.1	36.6		2	0.15	3.3	9.9
441284	Sihui City	Guangdong	South	3	0.95	26.8	36.1		2	0.15	7.1	14
441424	Wuhua County	Guangdong	South	3	0.95	25.9	36		2	0.15	6.1	14.7
441502	Shanwei District	Guangdong	South	3	0.95	26.5	34.4		2	0.15	8.5	16.5
445302	Yuncheng District	Guangdong	South	3	0.95	27.3	36		2	0.15	8.4	14.5
450126	Binyang County	Guangxi	South	3	0.775	26.1	34.4		3	0.1	5.7	10.5
450205	Liubei District	Guangxi	South	3	0.775	26.1	34.5		3	0.1	4.5	8.9
450302	Xiufeng District	Guangxi	South	3	0.775	25.5	34.4		3	0.1	2.8	7.1
450521	Hepu County	Guangxi	South	3	0.775	26.3	33.3		3	0.1	7.7	12.5
451027	Lingyun County	Guangxi	South	3	0.775	23.5	33.1		3	0.1	4.8	10.3
451225	Luocheng Mulam County	Guangxi	South	3	0.775	24.9	34.1		3	0.1	3.4	8
460108	Meilan District	Hainan	South	3	0.8	25.9	33.9		3	0.05	10.6	15.3
469021	Ding'an County	Hainan	South	3	0.8	26	34.3		3	0.05	11.5	16.3
500101	Wanzhou District	Chongqing	West	3	0.825	24.2	34.8		3	0.25	3.8	9.7
500225	Dazu District	Chongqing	West	3	0.825	25.2	35.8		3	0.25	5.4	10.1
510105	Qingyang District	Sichuan	West	3	0.825	22.3	31.2		2	0.25	2.9	9.1
510182	Pengzhou City	Sichuan	West	3	0.825	21.8	31		2	0.25	2.3	9.1
510411	Renhe District	Sichuan	West	3	0.825	20.6	32		2	0.25	4.6	19
511025	Zizhong County	Sichuan	West	3	0.825	23.9	33.6		2	0.25	4.7	9.6
511325	Xichong County	Sichuan	West	3	0.825	24.3	34.2		2	0.25	4.2	9.6
511823	Hanyuan County	Sichuan	West	3	0.825	18.3	27.4		2	0.25	-0.1	6.9
513321	Kangding County	Sichuan	West	3	0.825	14.2	25.2		2	0.25	-4.5	7.2
513434	Yuexi County	Sichuan	West	3	0.825	17.8	28.8		2	0.25	-0.2	8.4
520302	Honghuagang District	Guizhou	South	3	0.825	22.4	32.3		2	0.225	2.2	6.3
520328	Meitan County	Guizhou	South	3	0.825	22.9	32.9		2	0.225	2.4	6.7
522223	Yuping Dong Zizhi County	Guizhou	South	3	0.825	24.8	34.9		2	0.225	2.9	7.8
522623	Shibing County	Guizhou	South	3	0.825	23.3	33.9		2	0.225	2.5	7
522726	Dushan County	Guizhou	South	3	0.825	22.4	31.6		2	0.225	2.9	8.4
530402	Hongta District	Yunnan	South	2	0.825	17.2	27.3		2	0.175	3.6	14.5
530423	Tonghai County	Yunnan	South	2	0.825	18.3	28.3		2	0.175	4.2	15
532627	Guangnan County	Yunnan	South	2	0.825	20.8	30.5		2	0.175	4.5	11
532823	Mengla County	Yunnan	South	2	0.825	22.1	31.8		2	0.175	9.9	22
532923	Xiangyun County	Yunnan	South	2	0.825	19.6	30.3		2	0.175	4	17.7
533325	Lanping Bai Pumi Zizhi County	Yunnan	South	2	0.825	16.2	27		2	0.175	-1	13.2
540102	Chengguan District	Tibet	West	2	0.775	11	23.6		2	0.175	-9.4	6.6
540127	Maizhokunggar County	Tibet	West	2	0.775	8.8	21.1		2	0.175	-13	3.6
542221	Needong County	Tibet	West	2	0.775	10.8	23.4		2	0.175	-9.3	6.9
542323	Gyangzee County	Tibet	West	2	0.775	8.5	21.4		2	0.175	-12	4.9
542623	Mainling County	Tibet	West	2	0.775	11.5	23.2		2	0.175	-8.1	6.9
610202	Wangyi District	Shaanxi	West	3	0.8	20.6	31.3		2	0.1	-8.4	0.6
610326	Mei District	Shaanxi	West	3	0.8	20.6	31.5		2	0.1	-7.3	1.5
610582	Huayin County	Shaanxi	West	3	0.8	20.5	30.7		2	0.1	-8	0.4
610629	Luochuan County	Shaanxi	West	3	0.8	19.2	30.9		2	0.1	-11	-0.4
610921	Hanyin County	Shaanxi	West	3	0.8	21.5	32.7		2	0.1	-3.8	5.5
620423	Jingtai County	Gansu	West	2	0.825	17.4	30.5		2	0.175	-13	-1.1
620503	Maiji District	Gansu	West	2	0.825	18.2	29.4		2	0.175	-8	2
620702	Ganzhou District	Gansu	West	2	0.825	15.6	30.1		2	0.175	-17	-2.8
620982	Dunhuang City	Gansu	West	2	0.825	17.5	32.8		2	0.175	-17	-3
623021	Lintan County	Gansu	West	2	0.825	13.6	26.2		2	0.175	-13	0
630103	Chengzhong District	Qinghai	West	3	0.925	14.1	27.7		3	0.225	-15	0.7
632121	Ping'an County	Qinghai	West	3	0.925	14.8	28.3		3	0.225	-13	0.8
632221	Menyuan Hui Zizhi County	Qinghai	West	3	0.925	13	26.5		3	0.225	-16	-2.1
640104	Xingqing District	Ningxia	West	3	0.925	20.3	33.4		3	0.25	-13	-0.4
640502	Zhongweicheng District	Ningxia	West	3	0.925	20.2	33.1		3	0.25	-11	0.9
650102	Tianshan District	Xinjiang	West	2	0.8	16.7	29.4		2	0.25	-17	-6.7
652925	Xinhe County	Xinjiang	West	2	0.8	17.5	32.6		2	0.25	-12	-1.6
653125	Shache County	Xinjiang	West	2	0.8	18.9	32.9		2	0.25	-9.6	1.5
653221	Hotan County	Xinjiang	West	2	0.8	19.3	32.7		2	0.25	-9.1	1.7
654025	Xinyuan County	Xinjiang	West	2	0.8	12.7	27.2		2	0.25	-21	-8.8
