# Supplementary material for: Drivers of associations between daytime-nighttime compound temperature extremes and mortality in China
Source: Commun Med (Lond). 2024 Jun 27;4:125. doi: 10.1038/s43856-024-00557-0 (PMC11211425; doi:10.1038/s43856-024-00557-0)
Supplement: Supplementary file 5 — Supplementary Data 2 [file 43856_2024_557_MOESM5_ESM.xlsx]

## Sheet: Sheet1
Variable	Daytime only				Nighttime only				Compound
Cause	Point estimte	95% Lower limit	95%Upper limit		Point estimte	95% Lower limit	95%Upper limit		Point estimte	95% Lower limit	95%Upper limit
Non-accidental mortality	2.82	1.21	4.46		1.16	-0.75	3.1		8.86	6.82	10.94
Cardiovascular mortality	3.72	1.27	6.23		1.06	-1.51	3.69		12.37	9.2	15.63
IHD mortality	6.95	3.24	10.8		2.32	-1.44	6.24		13.44	8.5	18.6
Stroke mortality	2.41	-0.58	5.5		0.48	-2.6	3.66		11.23	7.79	14.79
Respiratory mortality	2.79	-0.97	6.7		2.64	-0.93	6.33		10.63	6.54	14.87
COPD mortality	2.98	-1.03	7.16		1.24	-2.88	5.53		8.98	4.42	13.73
Gender
Male	2.06	0.25	3.89		0.76	-1.39	2.95		7.25	5.2	9.34
Female	4.37	1.99	6.81		1.81	-0.64	4.33		10.84	7.79	13.98
Age (years)
0-74	1.86	-0.06	3.81		1.35	-0.74	3.48		5.25	3.33	7.21
≥75	4.62	2.08	7.23		1.07	-1.35	3.54		12.7	9.49	16
Educational level
Illiterate	4.14	1.59	6.75		0.43	-1.95	2.87		13.5	9.96	17.15
Primary school or higher	2.97	1.09	4.88		1.79	-0.68	4.33		6.73	4.81	8.69
Region
Urban	3.59	0.81	6.45		1.25	-1.82	4.42		11.11	8.37	13.92
Rural	2.38	0.41	4.39		1.1	-1.32	3.58		7.29	4.47	10.19
Climate
Mid-temperature zone	5.6	1.76	9.58		4.04	-1.24	9.61		6.88	1.95	12.06
Warm temperature zone	3.25	0.68	5.89		3.02	-0.14	6.27		9.79	4.92	14.89
Qinghai-Tibet alpine zone	-1.39	-7.06	4.62		2.29	-6.54	11.94		5.21	-1.13	11.94
Subtropical zone	2.32	-0.29	4.99		-1.59	-4.1	0.98		8.79	6.6	11.02
