# Supplementary material for: Drivers of associations between daytime-nighttime compound temperature extremes and mortality in China
Source: Commun Med (Lond). 2024 Jun 27;4:125. doi: 10.1038/s43856-024-00557-0 (PMC11211425; doi:10.1038/s43856-024-00557-0)
Supplement: Supplementary file 6 — Supplementary Data 3 [file 43856_2024_557_MOESM6_ESM.xlsx]

## Sheet: Sheet1
Variable	Daytime only				Nighttime only				Compound
Cause	Point estimte	95% Lower limit	95%Upper limit		Point estimte	95% Lower limit	95%Upper limit		Point estimte	95% Lower limit	95%Upper limit
Non-accidental mortality	7.79	1.71	14.23		11.94	6.31	17.86		16.25	13.11	19.47
Cardiovascular mortality	7.44	0.63	14.72		16.12	9.12	23.57		20.38	16.57	24.32
IHD mortality	11.43	2.51	21.13		18.97	8.58	30.34		21.76	16.89	26.82
Stroke mortality	4.56	-2.85	12.53		13.57	6.17	21.48		19.35	14.54	24.37
Respiratory mortality	17.48	8.15	27.61		23.49	14.33	33.38		24.18	18.53	30.09
COPD mortality	17.48	7.48	28.41		19.56	9.52	30.51		23.2	17.09	29.63
Gender
Male	8.3	1.75	15.28		10.84	5.35	16.61		15.17	11.9	18.52
Female	7.3	0.93	14.07		14.27	7.3	21.69		17.15	13.26	21.17
Age (years)
0-74	7.46	1.57	13.69		5.48	0.16	11.09		11.2	8.11	14.37
75+	7.69	0.28	15.65		19.54	12.44	27.09		21.56	17.24	26.05
Educational level
Illiterate	8.83	1.42	16.78		21	13.42	29.09		20.5	15.91	25.27
Primary school or higher	5.61	-0.59	12.2		5.45	-0.01	11.2		12.92	9.58	16.37
Region
Urban	3.64	-5.06	13.14		15.68	8.25	23.62		15.25	10.78	19.89
Rural	10.77	2.54	19.66		9.67	2.03	17.87		16.97	12.66	21.46
Climate
Mid-temperature zone	11.72	-5.97	32.73		-11.43	-24.92	4.48		8.53	2.89	14.49
Warm temperature zone	-4.99	-18.72	11.05		13.39	2.29	25.7		14.24	11.26	17.3
Qinghai-Tibet alpine zone	2.51	-10.72	17.7		22.32	4.24	43.54		12.13	0.67	24.89
Subtropical zone	16.24	8.5	24.53		15.93	8.39	24		21.35	15.88	27.08
